# Supplementary material for: XSSJS inhibits hepatic fibrosis by promoting the miR-29b-3p/VEGFA axis in vitro and in vivo
Source: Biosci Rep. 2022 Feb 25;42(2):BSR20212241. doi: 10.1042/BSR20212241 (PMC8881647; doi:10.1042/BSR20212241)
Supplement: Supplementary materials [file BSR-2021-2241_supp1.zip]

Archive with 5 entries (5 files):
- BSR-2021-2241_suppSF.rar
- BSR-2021-2241_suppSM2.xlsx
- BSR-2021-2241_suppSM3.xlsx
- BSR-2021-2241_suppSM4.xlsx
- BSR-2021-2241_suppSM5.xlsx
