# Supplementary material for: XSSJS inhibits hepatic fibrosis by promoting the miR-29b-3p/VEGFA axis in vitro and in vivo
Source: Biosci Rep. 2022 Feb 25;42(2):BSR20212241. doi: 10.1042/BSR20212241 (PMC8881647; doi:10.1042/BSR20212241)
Supplement: Supplementary materials [file BSR-2021-2241_supp1.zip › BSR-2021-2241_suppSM2.xlsx]

## Sheet: cck8 
Control	1
Model	2
miR29b-3p	3
miR29b-3p NC	4
XSSJS+miR29b-3P	5
XSSJS+miR29b-3P NC	6
Measurement count: 1 Filter: 450
	24h			48h			72h
	1	2	3	1	2	3	1	2	3
空白	0.054	0.054	0.057	0.055	0.051	0.058	0.052	0.057	0.052
1	1	1	1	1	1	1	1	1	1
2	1.875	1.864	1.898	1.909	1.872	1.877	1.677	1.674	1.78
3	1.554	1.645	1.602	1.564	1.577	1.565	1.577	1.612	1.511
4	1.859	1.878	1.975	1.931	1.972	1.891	1.756	1.801	1.699
5	1.232	1.25	1.257	1.15	1.197	1.289	1.39	1.309	1.371
6	1.442	1.551	1.627	1.474	1.521	1.501	1.465	1.478	1.415
cell vitality(%)	24h			48h			72h
	1	2	3	1	2	3	1	2	3
1	1	1	1	1	1	1	1	1	1
2	1.92495	1.91332	1.94926	1.96089	1.92178	1.92706	1.71564	1.71247	1.82452
3	1.58562	1.68182	1.63636	1.59619	1.60994	1.59725	1.60994	1.64693	1.54017
4	1.90803	1.92812	2.03066	1.98414	2.02748	1.94186	1.79915	1.84672	1.7389
5	1.24524	1.26427	1.27167	1.15856	1.20825	1.3055	1.41226	1.32664	1.39218
6	1.46723	1.58245	1.66279	1.50106	1.55074	1.5296	1.49154	1.50529	1.43869
cell vitality(%)	24h			48h			72h
	1	2	3	1	2	3	1	2	3
1	1			1			1
2	1.92918			1.93658			1.75088
3	1.6346			1.60113			1.59901
4	1.9556			1.9845			1.79493
5	1.26039			1.2241			1.37703
6	1.57082			1.52713			1.47851

## Sheet: BRDU
Analysis report of Sichuan Novas Biotechnology Co., LTD
Analysis Software: Image-Pro Plus 6.0 (Media Cybernetics, Inc., Rockville, MD, USA) Immunofluorescence average optical analysis method: each section in each group was randomly selected at least 3 200x fields for photography. Try to fill your field of vision with tissue and make sure you have the same background light in each photo. Image-pro Plus 6.0 software was used to convert green/red fluores…
Name	IOD	AREA	AO
mimics-1 BRDU 200-1.jpg	883.463	31107	0.0284008
mimics-1 BRDU 200-3.jpg	7397.73	270586	0.0273397
mimics-1 BRDU 200-5.jpg	3114.56	110828	0.0281027
mimics-2 BRDU 200-1.jpg	585.043	21100	0.0277272
mimics-2 BRDU 200-3.jpg	627.65	23729	0.0264507
mimics-2 BRDU 200-5.jpg	719.279	27935	0.0257483
mimics-3 BRDU 200-1.jpg	59930.6	1464668	0.0409175
mimics-3 BRDU 200-3.jpg	59071.9	1473497	0.0400896
mimics-3 BRDU 200-5.jpg	61618.7	1473039	0.041831
control-1 BRDU 200-1.jpg	2895.02	108988	0.0265627
control-1 BRDU 200-3.jpg	1438.16	54380	0.0264466
control-1 BRDU 200-5.jpg	18916.2	718790	0.0263167
control-2 BRDU 200-1.jpg	464.636	16293	0.0285175
control-2 BRDU 200-3.jpg	460.6	13929	0.0330677
control-2 BRDU 200-5.jpg	186.683	6876	0.0271499
control-3 BRDU 200-1.jpg	980.944	37233	0.0263461
control-3 BRDU 200-3.jpg	3722.64	137390	0.0270954
control-3 BRDU 200-5.jpg	1129.79	40135	0.0281497
mimics NC-1 BRDU 200-1.jpg	65394.5	1473435	0.0443823
mimics NC-1 BRDU 200-3.jpg	68290.5	1474440	0.0463162
mimics NC-1 BRDU 200-5.jpg	69007	1473031	0.046847
mimics NC-2 BRDU 200-1.jpg	55680.6	1448957	0.0384281
mimics NC-2 BRDU 200-3.jpg	54860.7	1455992	0.0376793
mimics NC-2 BRDU 200-5.jpg	57149.3	1461493	0.0391034
mimics NC-3 BRDU 200-1.jpg	66858.6	1438789	0.0464687
mimics NC-3 BRDU 200-3.jpg	68654.1	1423861	0.0482168
mimics NC-3 BRDU 200-5.jpg	52364.6	1367402	0.038295
model-1 BRDU 200-1.jpg	65144.9	1436322	0.0453554
model-1 BRDU 200-3.jpg	61923.1	1408540	0.0439626
model-1 BRDU 200-5.jpg	59999.7	1403827	0.0427401
model-2 BRDU 200-1.jpg	63027.6	1403277	0.0449146
model-2 BRDU 200-3.jpg	61108.7	1423111	0.0429402
model-2 BRDU 200-5.jpg	59478.7	1424440	0.0417559
model-3 BRDU 200-1.jpg	59489.7	1463860	0.0406389
model-3 BRDU 200-3.jpg	60417.7	1463864	0.0412728
model-3 BRDU 200-5.jpg	59981	1464461	0.0409577
XSSJS+mimics-1 BRDU 200-1.jpg	36758.6	1369048	0.0268498
XSSJS+mimics-1 BRDU 200-3.jpg	40095.2	1345039	0.0298097
XSSJS+mimics-1 BRDU 200-5.jpg	41745.8	1324165	0.0315261
XSSJS+mimics-2 BRDU 200-1.jpg	33658.4	1304118	0.0258093
XSSJS+mimics-2 BRDU 200-3.jpg	44143.4	1301934	0.0339061
XSSJS+mimics-2 BRDU 200-5.jpg	46122.5	1296506	0.0355745
XSSJS+mimics-3 BRDU 200-1.jpg	45164.1	1303397	0.0346511
XSSJS+mimics-3 BRDU 200-3.jpg	35217.3	1256821	0.0280209
XSSJS+mimics-3 BRDU 200-5.jpg	13822.2	1182471	0.0116892
XSSJS+mimics NC-1 BRDU 200-1.jpg	34305.8	1230362	0.0278827
XSSJS+mimics NC-1 BRDU 200-3.jpg	37492.2	1290804	0.0290456
XSSJS+mimics NC-1 BRDU 200-5.jpg	43872	1225468	0.0358002
XSSJS+mimics NC-2 BRDU 200-1.jpg	26930.9	913321	0.0294868
XSSJS+mimics NC-2 BRDU 200-3.jpg	33638.2	1150217	0.0292451
XSSJS+mimics NC-2 BRDU 200-5.jpg	19059.3	631360	0.0301877
XSSJS+mimics NC-3 BRDU 200-1.jpg	34223.6	1088130	0.0314517
XSSJS+mimics NC-3 BRDU 200-3.jpg	29918.7	994487	0.0300846
XSSJS+mimics NC-3 BRDU 200-5.jpg	16285	576588	0.0282437
