# Supplementary material for: XSSJS inhibits hepatic fibrosis by promoting the miR-29b-3p/VEGFA axis in vitro and in vivo
Source: Biosci Rep. 2022 Feb 25;42(2):BSR20212241. doi: 10.1042/BSR20212241 (PMC8881647; doi:10.1042/BSR20212241)
Supplement: Supplementary materials [file BSR-2021-2241_supp1.zip › BSR-2021-2241_suppSM3.xlsx]

## Sheet: miR29b-3p in vitro
		gene			△CT=CTgene-Ctβ-actin		mean△CT		△△CT(单)		amplification=2-△△CT（单）		group mean △CT		△△CT=△CT intervention-△CTcontrol（组）		amplification=2-△△CT（组）
Group	Sample No	Reference gene（U6）	micro-29b-3p
Control	1-13	12.59	20.48		7.89		7.98333		0		1		8.08333		0		1
		12.97	20.84		7.87
		12.87	21.06		8.19
	1-14	12.82	20.81		7.99		8.11667		0.133333		0.911722
		12.96	20.93		7.97
		12.72	21.11		8.39
	1-15	12.88	21.00		8.12		8.15		0.166667		0.890899
		12.71	20.96		8.25
		12.96	21.04		8.08
Model	2-13	12.83	22.48		9.65		9.74667		1.76333		0.294567		9.72889		1.64556		0.319623
		12.85	22.47		9.62
		12.64	22.61		9.97
	2-14	12.75	22.59		9.84		9.81		1.82667		0.281915
		12.81	22.56		9.75
		12.81	22.65		9.84
	2-15	12.88	22.49		9.61		9.63		1.64667		0.319377
		12.72	22.48		9.76
		12.84	22.36		9.52
miR29b-3p	3-13	12.68	19.81		7.13		7.25333		-0.73		1.65864		7.37556		-0.707778		1.63329
		12.76	20.06		7.3
		12.64	19.97		7.33
	3-14	12.84	19.81		6.97		7.48667		-0.496667		1.41095
		12.47	20.18		7.71
		12.64	20.42		7.78
	3-15	12.43	20.05		7.62		7.38667		-0.596667		1.51222
		12.84	19.89		7.05
		12.54	20.03		7.49
miR29b-3p NC	4-14	12.59	22.23		9.64		9.83667		1.85333		0.276752		9.70111		1.61778		0.325837
		12.30	22.19		9.89
		12.67	22.65		9.98
	4-15	12.45	22.73		10.28		9.67333		1.69		0.309927
		12.44	21.96		9.52
		12.69	21.91		9.22
	4-16	12.54	21.92		9.38		9.59333		1.61		0.327598
		12.65	22.34		9.69
		12.46	22.17		9.71
XSSJS+miR29b-3p	4-14	12.75	19.03		6.28		6.47333		-1.51		2.8481		6.44444		-1.63889		3.11426
		12.72	19.21		6.49
		12.44	19.09		6.65
	4-15	12.62	18.87		6.25		6.48667		-1.49667		2.8219
		12.41	18.89		6.48
		12.34	19.07		6.73
	4-16	12.67	19.05		6.38		6.37333		-1.61		3.05252
		12.22	18.88		6.66
		12.37	18.45		6.08
XSSJS+miR29b-3p NC	4-14	12.23	20.46		8.23		8.29667		0.313333		0.80478		8.18222		0.0988889		0.933752
		12.26	20.62		8.36
		12.07	20.37		8.3
	4-15	12.28	20.41		8.13		8.03667		0.0533333		0.963707
		12.28	20.29		8.01
		12.36	20.33		7.97
	4-16	12.37	20.32		7.95		8.21333		0.23		0.852635
		12.17	20.91		8.74
		12.11	20.06		7.95
Group	miR29b-3p
Control	0.93
model	0.32
miR29b-3p	1.53
miR29b-3p NC	0.33
XSSJS+miR29b-3p	2.91
XSSJS+miR29b-3p NC	0.87

## Sheet: VEGFA in vitro
		Gene			△CT=CTgene-Ct β-actin		Mean△CT		△△CT(单)		Amplification=2-△△CT（单）		group mean△CT		△△CT=△CT intervetion-△CTcontrol（group）		Amplification=2-△△CT（group）
Group	Sample No	β-actin	VEGF
Control	1-1	12.78	20.48		8.04		8.06		0		1		8.05111		0		1
		12.55	20.56		8.01
		12.44	20.57		8.13
	1-2	12.53	20.58		8.05		8.09		0.03		0.97942
		12.59	20.61		8.02
		12.31	20.51		8.2
	1-3	12.56	20.63		8.07		8.00333		-0.0566667		1.04006
		12.56	20.60		8.04
		12.50	20.40		7.9
Model	2-1	12.42	17.50		5.08		5.13667		-2.92333		7.58597		5.08		-2.97111		7.8414
		12.47	17.64		5.17
		12.48	17.64		5.16
	2-2	12.45	17.67		5.22		5.15333		-2.90667		7.49884
		12.48	17.61		5.13
		12.48	17.59		5.11
	2-3	12.70	17.65		4.95		4.95		-3.11		8.63383
		12.68	17.61		4.93
		12.64	17.61		4.97
miR29b-3p	3-1	12.68	19.46		6.78		6.78		-1.28		2.42839		6.75444		-1.29667		2.45661
		12.55	19.43		6.88
		12.69	19.37		6.68
	3-2	12.65	19.46		6.81		6.79667		-1.26333		2.4005
		12.57	19.37		6.8
		12.65	19.43		6.78
	3-3	12.74	19.41		6.67		6.68667		-1.37333		2.59068
		12.74	19.43		6.69
		12.76	19.46		6.7
miR29b-3p NC	4-1	12.64	17.73		5.09		5.29667		-2.76333		6.78963		5.22444		-2.82667		7.09433
		12.50	17.89		5.39
		12.63	18.04		5.41
	4-2	12.65	18.04		5.39		5.29333		-2.76667		6.80534
		12.58	17.91		5.33
		12.64	17.8		5.16
	4-3	12.67	17.69		5.02		5.08333		-2.97667		7.87165
		12.49	17.67		5.18
		12.64	17.69		5.05
XSSJS+miR29b-3p	5-1	12.53	20.48		7.95		7.80667		-0.253333		1.19196		7.86667		-0.184444		1.13638
		12.86	20.48		7.62
		12.60	20.45		7.85
	5-2	12.57	20.41		7.84		7.89333		-0.166667		1.12246
		12.76	20.63		7.87
		12.52	20.49		7.97
	5-3	12.50	20.46		7.96		7.9		-0.16		1.11729
		12.57	20.53		7.96
		12.60	20.38		7.78
XSSJS+miR29b-3p NC	6-1	12.61	18.46		5.85		6.15		-1.91		3.75809		6.52778		-1.52333		2.87454
		12.61	18.34		5.73
		12.57	19.44		6.87
	6-2	12.60	19.4		6.8		6.72		-1.34		2.53151
		12.63	19.27		6.64
		12.63	19.35		6.72
	6-3	12.59	19.31		6.72		6.71333		-1.34667		2.54324
		12.48	19.26		6.78
		12.65	19.29		6.64
Group	VEGFA
Control	1
Model	7.8414
miR29b-3p	2.45661
miR29b-3p NC	7.09433
XSSJS+miR29b-3p	1.13638
XSSJS+miR29b-3p NC	2.87454

## Sheet: TGF-β in vitro
		Gene			△CT=CT gene-Ct β-actin		Mean△CT		△△CT(单)		Amplification=2-△△CT（单）		group mean△CT		△△CT=△CTintervetion-△CTcontrol（group）		扩增倍数=2-△△CT（组）
Group	Sample No	β-Actin	TGF-β
Control	1-1	12.78	21.05		8.27		8.43333		0		1		8.50333		0		1
		12.55	20.89		8.34
		12.44	21.13		8.69
	1-2	12.53	21.04		8.51		8.53667		0.103333		0.93088
		12.59	21.06		8.47
		12.31	20.94		8.63
	1-3	12.56	21.01		8.45		8.54		0.106667		0.928731
		12.56	21.13		8.57
		12.50	21.10		8.6
Model	2-1	12.42	16.18		3.76		3.72333		-4.71		26.1729		3.76444		-4.73889		26.7022
		12.47	16.14		3.67
		12.48	16.22		3.74
	2-2	12.45	16.22		3.77		3.74333		-4.69		25.8125
		12.48	16.23		3.75
		12.48	16.19		3.71
	2-3	12.70	16.21		3.51		3.82667		-4.60667		24.3638
		12.68	16.16		3.48
		12.64	17.13		4.49
miR29b-3p	3-1	12.68	20.39		7.71		7.61		-0.823333		1.76949		7.60778		-0.895556		1.86033
		12.55	20.11		7.56
		12.69	20.25		7.56
	3-2	12.65	20.34		7.69		7.68333		-0.75		1.68179
		12.57	20.29		7.72
		12.65	20.29		7.64
	3-3	12.74	20.26		7.52		7.53		-0.903333		1.87038
		12.74	20.3		7.56
		12.76	20.27		7.51
miR29b-3p NC	4-1	12.64	16.78		4.14		4.05		-4.38333		20.8696		4.00444		-4.49889		22.61
		12.50	16.11		3.61
		12.63	17.03		4.4
	4-2	12.65	16.02		3.37		3.71333		-4.72		26.3549
		12.58	16.56		3.98
		12.64	16.43		3.79
	4-3	12.67	16.75		4.08		4.25		-4.18333		18.1681
		12.49	16.78		4.29
		12.64	17.02		4.38
XSSJS+miR29b-3p	5-1	12.53	23.05		10.52		10.2267		1.79333		0.288505		10.1567		1.65333		0.317905
		12.86	23.08		10.22
		12.60	22.54		9.94
	5-2	12.57	22.99		10.42		10.13		1.69667		0.308498
		12.76	22.18		9.42
		12.52	23.07		10.55
	5-3	12.50	22.34		9.84		10.1133		1.68		0.312083
		12.57	22.56		9.99
		12.60	23.11		10.51
XSSJS+miR29b-3p NC	6-1	12.61	20.76		8.15		8.60667		0.173333		0.886791		8.58667		0.0833333		0.943874
		12.61	21.07		8.46
		12.57	21.78		9.21
	6-2	12.60	20.89		8.29		8.49		0.0566667		0.961483
		12.63	21.23		8.6
		12.63	21.21		8.58
	6-3	12.59	21.06		8.47		8.66333		0.23		0.852635
		12.48	21.32		8.84
		12.65	21.33		8.68
Group	TGF-β
Control	1
Model	26.7022
miR29b-3p	1.86033
miR29b-3p NC	22.61
XSSJS+miR29b-3p	0.317905
XSSJS+miR29b-3p NC	0.943874

## Sheet: PDGF in vitro
		Gene			△CT=CTgene-Ctβ-actin		mean△CT		△△CT(单)		amplification=2-△△CT（单）		group mean△CT		△△CT=△CT intervention-△CT control（组）		扩增倍数=2-△△CT（组）
Group	Sample No	β-Actin	PDGF
Control	1-1	12.78	19.20		6.42		6.66333		0		1		6.69333		0		1
		12.55	19.30		6.75
		12.44	19.26		6.82
	1-2	12.53	19.22		6.69		6.75		0.0866667		0.941696
		12.59	19.24		6.65
		12.31	19.22		6.91
	1-3	12.56	19.18		6.62		6.66667		0.00333333		0.997692
		12.56	19.23		6.67
		12.50	19.21		6.71
Model	2-1	12.42	16.13		3.71		3.72		-2.94333		7.69186		3.30667		-3.38667		10.459
		12.47	16.18		3.71
		12.48	16.22		3.74
	2-2	12.45	15.18		2.73		2.69333		-3.97		15.6707
		12.48	15.17		2.69
		12.48	15.14		2.66
	2-3	12.70	16.2		3.5		3.50667		-3.15667		8.91767
		12.68	16.14		3.46
		12.64	16.2		3.56
miR29b-3p	3-1	12.68	17.63		4.95		4.97667		-1.68667		3.21912		4.91556		-1.77778		3.42898
		12.55	17.60		5.05
		12.69	17.62		4.93
	3-2	12.65	17.53		4.88		4.91		-1.75333		3.37137
		12.57	17.51		4.94
		12.65	17.56		4.91
	3-3	12.74	17.55		4.81		4.86		-1.80333		3.49026
		12.74	17.61		4.87
		12.76	17.66		4.9
miR29b-3p NC	4-1	12.64	16.56		3.92		3.29667		-3.36667		10.315		3.06889		-3.62444		12.3329
		12.50	15.63		3.13
		12.63	15.47		2.84
	4-2	12.65	15.66		3.01		2.97333		-3.69		12.9063
		12.58	15.47		2.89
		12.64	15.66		3.02
	4-3	12.67	15.56		2.89		2.93667		-3.72667		13.2385
		12.49	15.42		2.93
		12.64	15.63		2.99
XSSJS+miR29b-3p	5-1	12.53	19.42		6.89		6.80333		0.14		0.907519		6.86111		0.167778		0.890213
		12.86	19.53		6.67
		12.60	19.45		6.85
	5-2	12.57	19.46		6.89		6.85333		0.19		0.876606
		12.76	19.42		6.66
		12.52	19.53		7.01
	5-3	12.50	19.48		6.98		6.92667		0.263333		0.833161
		12.57	19.53		6.96
		12.60	19.44		6.84
XSSJS+miR29b-3p NC	6-1	12.61	17.53		4.92		4.89667		-1.76667		3.40267		4.90444		-1.78889		3.45549
		12.61	17.56		4.95
		12.57	17.39		4.82
	6-2	12.60	17.43		4.83		4.91667		-1.74667		3.35582
		12.63	17.69		5.06
		12.63	17.49		4.86
	6-3	12.59	17.34		4.75		4.9		-1.76333		3.39482
		12.48	17.58		5.1
		12.65	17.5		4.85
group	PDGF
Control	1
Model	10.459
miR29b-3p	3.42898
miR29b-3p NC	12.3329
XSSJS+miR29b-3p	0.890213
XSSJS+miR29b-3p NC	3.45549
