# Supplementary material for: XSSJS inhibits hepatic fibrosis by promoting the miR-29b-3p/VEGFA axis in vitro and in vivo
Source: Biosci Rep. 2022 Feb 25;42(2):BSR20212241. doi: 10.1042/BSR20212241 (PMC8881647; doi:10.1042/BSR20212241)
Supplement: Supplementary materials [file BSR-2021-2241_supp1.zip › BSR-2021-2241_suppSM4.xlsx]

## Sheet: miR29b-3p in vivo
		Gene			△CT=CTgene-Ct U6		Average △CT		△△CT		Amplification=2-△△CT		Mean△CT		△△CT=△CT intervention-△CT Control		Amplification=2-△△CT
Group	Serial number	Reference gene（U6）	micro-29b-3p
Control	1-13	13.18	21.54		8.36		8.48		0		1		8.52222		0		1
		13.02	21.55		8.53
		13.31	21.86		8.55
	1-14	13.14	21.46		8.32		8.25333		-0.226667		1.17013
		13.18	21.41		8.23
		13.09	21.30		8.21
	1-15	13.12	21.85		8.73		8.83333		0.353333		0.782773
		13.17	22.05		8.88
		13.08	21.97		8.89
Model	2-13	13.04	22.36		9.32		9.82667		1.34667		0.393199		9.96222		1.44		0.368567
		13.15	23.16		10.01
		13.03	23.18		10.15
	2-14	13.16	23.28		10.12		10.2033		1.72333		0.302848
		13.07	23.44		10.37
		13.13	23.25		10.12
	2-15	13.05	23.26		10.21		9.85667		1.37667		0.385108
		13.07	23.16		10.09
		13.13	22.4		9.27
miR-29b-3p	3-13	13.14	22.63		9.49		9.40333		0.923333		0.527289		9.01556		0.493333		0.710382
		13.18	22.62		9.44
		13.13	22.41		9.28
	3-14	13.17	22.23		9.06		8.97		0.49		0.712025
		13.08	21.98		8.9
		13.17	22.12		8.95
	3-15	13.06	21.89		8.83		8.67333		0.193333		0.874583
		13.11	21.79		8.68
		13.39	21.9		8.51
miR-29b-3p NC	4-14	13.07	22.03		8.96		9.19333		0.713333		0.609909		9.90778		1.38556		0.382742
		13.06	22.9		9.84
		13.10	21.88		8.78
	4-15	13.12	22.06		8.94		9.83		1.35		0.392292
		13.95	23.87		9.92
		13.16	23.79		10.63
	4-16	13.19	23.69		10.5		10.7		2.22		0.214641
		13.04	24.10		11.06
		13.12	23.66		10.54
XSSJS+miR-29b-3p	4-14	13.12	20.09		6.97		6.94		-1.54		2.90795		7.03222		-1.49		2.80889
		13.15	20.09		6.94
		13.17	20.08		6.91
	4-15	13.13	20.13		7		6.94		-1.54		2.90795
		13.19	20.08		6.89
		13.18	20.11		6.93
	4-16	13.05	20.22		7.17		7.21667		-1.26333		2.4005
		13.17	20.21		7.04
		13.30	20.74		7.44
XSSJS+miR-29b-3p NC	4-14	13.22	21.41		8.19		8.38667		-0.0933333		1.06683		8.53333		0.0111111		0.992328
		13.13	22.02		8.89
		13.11	21.19		8.08
	4-15	13.08	22.1		9.02		8.56		0.08		0.946058
		13.13	21.36		8.23
		13.13	21.56		8.43
	4-16	13.21	22.37		9.16		8.65333		0.173333		0.886791
		13.12	21.41		8.29
		13.15	21.66		8.51
Group	micro-29b-3p
Control	1
Model	0.368567
miR-29b-3p	0.710382
miR-29b-3p NC	0.382742
XSSJS+miR-29b-3p	2.80889
XSSJS+miR-29b-3p NC	0.992328

## Sheet: VEGFA in vivo
		Gene			△CT=CTgene-Ctβ-actin		mean△CT		△△CT(单)		amplification=2-△△CT（单）		group mean△CT		△△CT=△CTintervention-△CTcontrol（组）		amplification=2-△△CT(group)
Group	Sample No	β-Actin	VEGF
Control	1-1	12.77	18.99		6.22		6.37333		0		1		6.40111		0		1
		12.82	19.19		6.37
		13.05	19.58		6.53
	1-2	12.84	18.70		5.86		5.94667		-0.426667		1.34412
		12.77	19.05		6.28
		12.84	18.54		5.7
	1-3	12.71	19.62		6.91		6.88333		0.51		0.702222
		12.82	19.58		6.76
		12.78	19.76		6.98
Model	2-1	12.74	14.32		1.58		1.58		-4.79333		27.7292		1.17111		-5.23		37.5307
		12.72	14.40		1.68
		12.84	14.32		1.48
	2-2	12.69	13.85		1.16		1.12667		-5.24667		37.9668
		12.76	13.83		1.07
		12.85	14.00		1.15
	2-3	12.80	13.55		0.75		0.806667		-5.56667		47.3951
		12.72	13.48		0.76
		12.74	13.65		0.91
miR29b-3p	3-1	12.77	18.18		5.41		5.34333		-1.03		2.04202		5.42		-0.981111		1.97399
		12.94	18.02		5.08
		12.87	18.41		5.54
	3-2	12.81	18.32		5.51		5.47333		-0.9		1.86607
		12.77	18.20		5.43
		12.90	18.38		5.48
	3-3	12.81	18.42		5.61		5.44333		-0.93		1.90528
		12.96	18.19		5.23
		12.83	18.32		5.49
miR29b-3p NC	4-1	12.76	15.23		2.47		1.89667		-4.47667		22.2644		1.73		-4.67111		25.4768
		12.75	14.45		1.7
		12.93	14.45		1.52
	4-2	12.85	14.25		1.4		1.70333		-4.67		25.4572
		12.81	14.93		2.12
		12.98	14.57		1.59
	4-3	12.67	14.27		1.6		1.59		-4.78333		27.5376
		12.82	14.42		1.6
		12.74	14.31		1.57
XSSJS+miR29b-3p	5-1	12.53	17.76		5.23		5.33667		-1.03667		2.05148		5.79222		-0.608889		1.52508
		13.30	18.52		5.22
		12.81	18.37		5.56
	5-2	12.77	18.50		5.73		5.96333		-0.41		1.32869
		12.84	19.04		6.2
		12.68	18.64		5.96
	5-3	12.93	18.93		6		6.07667		-0.296667		1.2283
		12.89	18.89		6
		12.90	19.13		6.23
XSSJS+miR29b-3p NC	6-1	12.80	18.19		5.39		5.31667		-1.05667		2.08012		5.55889		-0.842222		1.79281
		12.96	17.89		4.93
		12.84	18.47		5.63
	6-2	12.65	18.54		5.89		5.91667		-0.456667		1.37237
		12.81	18.72		5.91
		12.98	18.93		5.95
	6-3	12.86	18.46		5.6		5.44333		-0.93		1.90528
		12.81	18.21		5.4
		12.88	18.21		5.33
group	VEGFA
Control	1
Model	37.5307
miR29b-3p	1.97399
miR29b-3p NC	25.4768
XSSJS+miR29b-3p	1.52508
XSSJS+miR29b-3p NC	1.79

## Sheet: TGF-B in vivo
		Gene			△CT=CTgene-Ctβ-actin		mean△CT		△△CT(单)		amplification=2-△△CT（单）		group mean△CT		△△CT=△CTintervention-△CTcontrol（group）		amplification=2-△△CT（组）
Group	Sample No	β-Actin	TGF-β
Control	1-1	12.77	23.04		10.27		10.2433		0		1		10.15		0		1
		12.82	23.03		10.21
		13.05	23.30		10.25
	1-2	12.84	22.89		10.05		10.0933		-0.15		1.10957
		12.77	22.92		10.15
		12.84	22.92		10.08
	1-3	12.71	23.61		10.9		10.1133		-0.13		1.09429
		12.82	22.6		9.78
		12.78	22.44		9.66
Model	2-1	12.74	19.9		7.16		7.10667		-3.13667		8.7949		6.93		-3.22		9.31787
		12.72	19.93		7.21
		12.84	19.79		6.95
	2-2	12.69	19.91		7.22		6.77667		-3.46667		11.0553
		12.76	19.65		6.89
		12.85	19.07		6.22
	2-3	12.80	19.87		7.07		6.90667		-3.33667		10.1027
		12.72	19.27		6.55
		12.74	19.84		7.1
miR29b-3p	3-1	12.77	21.06		8.29		8.48		-1.76333		3.39482		8.69667		-1.45333		2.7384
		12.94	21.25		8.31
		12.87	21.71		8.84
	3-2	12.81	21.12		8.31		8.65		-1.59333		3.01746
		12.77	21.87		9.1
		12.90	21.44		8.54
	3-3	12.81	21.84		9.03		8.96		-1.28333		2.43401
		12.96	21.75		8.79
		12.83	21.89		9.06
miR29b-3p NC	4-1	12.76	19.78		7.02		6.84667		-3.39667		10.5317		7.08		-3.07		8.39773
		12.75	19.67		6.92
		12.93	19.53		6.6
	4-2	12.85	20.16		7.31		7.07667		-3.16667		8.9797
		12.81	19.88		7.07
		12.98	19.83		6.85
	4-3	12.67	20.01		7.34		7.31667		-2.92667		7.60352
		12.82	20.11		7.29
		12.74	20.06		7.32
XSSJS+miR29b-3p	5-1	12.53	23.26		10.73		10.3233		0.08		0.946058		10.0967		-0.0533333		1.03766
		13.30	23.27		9.97
		12.81	23.08		10.27
	5-2	12.77	22.59		9.82		9.81		-0.433333		1.35035
		12.84	22.42		9.58
		12.68	22.71		10.03
	5-3	12.93	23.03		10.1		10.1567		-0.0866667		1.06191
		12.89	23.22		10.33
		12.90	22.94		10.04
XSSJS+miR29b-3p NC	6-1	12.80	22.12		9.32		9.23667		-1.00667		2.00926		9.38		-0.77		1.70527
		12.96	22.15		9.19
		12.84	22.04		9.2
	6-2	12.65	22.08		9.43		9.43		-0.813333		1.75727
		12.81	22.39		9.58
		12.98	22.26		9.28
	6-3	12.86	22.12		9.26		9.47333		-0.77		1.70527
		12.81	22.39		9.58
		12.88	22.46		9.58
Group	TGF-β
Control	1
Model	9.3
miR29b-3p	2.95
miR29b-3p NC	9.04
XSSJS+miR29b-3p	1.04
XSSJS+miR29b-3p NC	1.71

## Sheet: PDGF in vivo
		Gene			△CT=CTgene-Ctβ-actin		mean△CT		△△CT(单)		amplification=2-△△CT（单）		group mean△CT		△△CT=△CTintervention-△CTcontrol（group）		amplification=2-△△CT（组）
Group	Sample No	β-Actin	PDGF
Control	1-1	12.77	22.88		10.11		10.34		0		1		10.3756		0		1
		12.82	23.27		10.45
		13.05	23.51		10.46
	1-2	12.84	22.88		10.04		10.0567		-0.283333		1.217
		12.77	22.78		10.01
		12.84	22.96		10.12
	1-3	12.71	23.46		10.75		10.73		0.39		0.76313
		12.82	23.36		10.54
		12.78	23.68		10.9
Model	2-1	12.74	20.49		7.75		7.56333		-2.77667		6.85267		7.51111		-2.86444		7.28255
		12.72	20.32		7.6
		12.84	20.18		7.34
	2-2	12.69	20.69		8		7.52		-2.82		7.06162
		12.76	20.11		7.35
		12.85	20.06		7.21
	2-3	12.80	20.22		7.42		7.45		-2.89		7.4127
		12.72	20.18		7.46
		12.74	20.21		7.47
miR29b-3p	3-1	12.77	22.05		9.28		9.17333		-1.16667		2.24492		9.29111		-1.08444		2.12056
		12.94	21.93		8.99
		12.87	22.12		9.25
	3-2	12.81	22.29		9.48		9.46		-0.88		1.84038
		12.77	22.18		9.41
		12.90	22.39		9.49
	3-3	12.81	22.13		9.32		9.24		-1.1		2.14355
		12.96	21.96		9
		12.83	22.23		9.4
miR29b-3p NC	4-1	12.76	20.68		7.92		8.09333		-2.24667		4.74585		8.22889		-2.14667		4.42804
		12.75	20.97		8.22
		12.93	21.07		8.14
	4-2	12.85	20.89		8.04		8.16667		-2.17333		4.51064
		12.81	21.11		8.3
		12.98	21.14		8.16
	4-3	12.67	20.94		8.27		8.42667		-1.91333		3.76678
		12.82	21.59		8.77
		12.74	20.98		8.24
XSSJS+miR29b-3p	5-1	12.53	22.14		9.61		9.48333		-0.856667		1.81085		9.82889		-0.546667		1.46071
		13.30	22.85		9.55
		12.81	22.1		9.29
	5-2	12.77	22.61		9.84		9.84		-0.5		1.41421
		12.84	22.50		9.66
		12.68	22.70		10.02
	5-3	12.93	23.07		10.14		10.1633		-0.176667		1.13027
		12.89	22.97		10.08
		12.90	23.17		10.27
XSSJS+miR29b-3p NC	6-1	12.80	22.52		9.72		9.43333		-0.906667		1.87471		9.58222		-0.793333		1.73307
		12.96	22.18		9.22
		12.84	22.2		9.36
	6-2	12.65	22.82		10.17		9.76333		-0.576667		1.4914
		12.81	22.38		9.57
		12.98	22.53		9.55
	6-3	12.86	22.56		9.7		9.55		-0.79		1.72907
		12.81	22.27		9.46
		12.88	22.37		9.49
group	PDGF
Control	1
Model	7.28255
miR29b-3p	2.12056
miR29b-3p NC	4.42804
XSSJS+miR29b-3p	1.46071
XSSJS+miR29b-3p NC	1.73307
