# Supplementary material for: XSSJS inhibits hepatic fibrosis by promoting the miR-29b-3p/VEGFA axis in vitro and in vivo
Source: Biosci Rep. 2022 Feb 25;42(2):BSR20212241. doi: 10.1042/BSR20212241 (PMC8881647; doi:10.1042/BSR20212241)
Supplement: Supplementary materials [file BSR-2021-2241_supp1.zip › BSR-2021-2241_suppSM5.xlsx]

## Sheet: Sheet1
(Names of Images)	(Positive Area-pixel)	(Tissue Area, pixel)	(Positive Area %)
1 masson 200-1	7056	1174506	0.6
1 masson 200-2	9740	1157075	0.84
1 masson 200-3	9267	1140354	0.81
2 masson 200-1	10306	1151490	0.9
2 masson 200-2	7305	1214023	0.6
2 masson 200-3	8713	1159694	0.75
3 masson 200-1	5565	1150106	0.48
3 masson 200-2	7439	1135794	0.65
3 masson 200-3	7729	1163877	0.66
11 masson 200-1	219746	1170549	18.77
11 masson 200-2	273409	1171570	23.34
11 masson 200-3	310104	1183953	26.19
12 masson 200-1	252668	1160938	21.76
12 masson 200-2	221840	1177755	18.84
12 masson 200-3	19696	1194751	15.88
13 masson 200-1	205628	1214056	16.94
13 masson 200-2	254993	1183456	21.54
13 masson 200-3	257136	1203695	21.36
14 masson 200-1	24940	1202253	2.07
14 masson 200-2	47286	1217436	3.88
14 masson 200-3	43888	1206076	3.63
16 masson 200-1	38414	1207186	3.18
16 masson 200-2	54058	1191801	4.54
16 masson 200-3	51596	1192653	4.32
17 masson 200-1	50067	1223993	4.09
17 masson 200-2	31300	1223625	2.56
17 masson 200-3	48656	1221289	3.98
21 masson 200-1	277799	1199466	23.16
21 masson 200-2	233306	1196269	19.5
21 masson 200-3	253200	1216480	20.81
22 masson 200-1	263857	1186031	22.24
22 masson 200-2	281816	1196177	23.56
22 masson 200-3	238572	1148075	20.78
23 masson 200-1	231422	1208390	19.15
23 masson 200-2	335029	1207330	27.74
23 masson 200-3	311353	1199814	25.95
28 masson 200-1	23140	1216146	1.9
28 masson 200-2	28340	1206878	2.35
28 masson 200-3	26902	1210219	2.22
29 masson 200-1	20474	1207611	1.69
29 masson 200-2	20236	1203475	1.68
29 masson 200-3	27667	1211150	2.28
30 masson 200-1	19028	1220065	1.56
30 masson 200-2	16006	1218772	1.31
30 masson 200-3	20973	1212453	1.73
34 masson 200-1	31128	1213372	2.57
34 masson 200-2	54434	1216444	4.47
34 masson 200-3	25268	1214656	2.08
35 masson 200-1	90930	1190333	7.64
35 masson 200-2	77219	1200097	6.43
35 masson 200-3	82397	1211686	6.8
36 masson 200-1	41099	1213194	3.39
36 masson 200-2	73298	1204785	6.08
36 masson 200-3	74653	1199740	6.22
